# Supplementary material for: Genome-Wide Maps of Circulating miRNA Biomarkers for Ulcerative Colitis
Source: PLoS One. 2012 Feb 16;7(2):e31241. doi: 10.1371/journal.pone.0031241 (PMC3281076; doi:10.1371/journal.pone.0031241)
Supplement: Table S2 — List of 31 biomarkers derived from the platelet fraction. (XLSX) [file pone.0031241.s009.xlsx]

## Sheet: TableS-SAM-biomarkers-Platelets
Table S2 : Platelet Specific Biomarkers
miRNA	Score.d.	Fold.Change
hsa-let-7i-star_st	2.43488	1.71088
hsa-miR-1271_st	2.37014	1.41217
hsa-miR-1274b_st	2.96499	1.85492
hsa-miR-1296_st	2.53468	1.65774
hsa-miR-138_st	3.02395	1.87944
hsa-miR-140-3p_st	2.47095	1.3235
hsa-miR-143-star_st	2.7249	1.94531
hsa-miR-146b-3p_st	3.6461	1.89643
hsa-miR-150-star_st	2.52671	1.57588
hsa-miR-181b_st	2.93125	1.48132
hsa-miR-188-5p_st	3.4016	1.84322
hsa-miR-20b-star_st	2.53809	1.50496
hsa-miR-22_st	2.63763	1.48093
hsa-miR-27a-star_st	3.47426	2.46781
hsa-miR-31_st	2.50156	1.87071
hsa-miR-330-3p_st	2.58212	1.49506
hsa-miR-345_st	2.40387	1.41133
hsa-miR-362-5p_st	3.31119	1.54452
hsa-miR-378_st	3.92278	1.66074
hsa-miR-378-star_st	4.44835	1.95551
hsa-miR-422a_st	2.5868	1.57041
hsa-miR-500_st	4.50824	1.99297
hsa-miR-501-5p_st	4.31135	1.9473
hsa-miR-532-5p_st	3.03187	1.45322
hsa-miR-550-star_st	3.66182	1.98951
hsa-miR-720_st	3.32802	2.29213
hsa-miR-769-3p_st	2.87165	1.92921
hsa-miR-769-5p_st	2.83108	1.67767
hsa-miR-874_st	3.24797	1.84517
hsa-miR-92a-1-star_st	3.01723	1.58377
hsa-miR-941_st	3.94035	2.0314
The “Score” represents the modified t-test statistics calculated by SAM. The “Fold Change” denotes the ratios of the mean intensity in patient samples over control samples.
