# Supplementary material for: Genome-Wide Maps of Circulating miRNA Biomarkers for Ulcerative Colitis
Source: PLoS One. 2012 Feb 16;7(2):e31241. doi: 10.1371/journal.pone.0031241 (PMC3281076; doi:10.1371/journal.pone.0031241)
Supplement: Table S5 — List of 4 principle miRNA clusters derived from the platelet biomarker panel showing correlated expression profiles and genomic coordinates of the miRNAs. (XLS) [file pone.0031241.s012.xls]

## Sheet: Sheet1
Table S5. Clusters of platelet miRNAs with correlated expression patterns (r > 0.600 and p < 0.0001)
Clusters	miRNAs	Pearson Coefficient ( r )	p-value (p)	Chr	Genomic coordinates
	miR-500	0.894426	7.55e-15	X	49659779-49659862
	miR-378	0.828918	3.97e-11	5	149092581-149092646
	miR-501-5p	0.777506	3.61e-09	X	49661070-49661153
	miR-941	0.769904	6.35e-09	20	62021238-62021326
	miR-140-3p	0.731856	8.06e-08	16	68524485-68524584
Cluster 1: miR-378-star	miR-422a	0.699929	5e-07	15	61950182-61950271
	miR-720	0.651077	5.39e-06	3	165541823-165541932
	miR-27a-star	0.722853	1.38e-07	19	13808254-13808331
	miR-181b	0.683267	1.18e-06	1,9	1:197094625-197094734 , 9:126495810-126495898
	miR-31	0.732343	7.83e-08	9	21502114-21502184
	miR-150-star	0.602149	3.95e-05	19	54695854-54695937
Cluster 2: miR-146b-3p	miR-874	0.867578	4.35e-13	5	137011160-137011237
	miR-138	0.651612	5.26e-06	16,3	16: 55449931-55450014, 3: 44130708-44130806
	miR-769-5p	0.878049	1e-13	19	51214030-51214147
	Let-7i-star	0.807558	3.04e-10	12	61283733-61283816
	miR-20b-star	0.829967	3.56e-11	X	133131505-133131573
Cluster 3: miR-188-5p	miR-769-3p	0.76319	1.03e-08	19	51214030-51214147
	miR-550-star	0.73584	6.31e-08	7	30295935-30296031
	miR-1271	0.684895	1.09e-06	5	175727555-175727640
	miR-22	0.701935	4.49e-07	17	1563947-1564031
	miR-1296	0.728963	9.61e-08	10	64802723-64802814
	miR-532-5p	0.917341	1e-16	X	49654494-49654584
Cluster 4: miR-362-5p	miR-345	0.760552	1.24e-08	14	99843949-99844046
	miR-330-3p	0.664491	2.93e-06	19	50834092-50834185
